# Supplementary material for: Inhibition of Matrix Metalloproteinase 9 Enhances Rod Survival in the S334ter-line3 Retinitis Pigmentosa Model
Source: PLoS One. 2016 Nov 28;11(11):e0167102. doi: 10.1371/journal.pone.0167102 (PMC5125676; doi:10.1371/journal.pone.0167102)
Supplement: S5 Table — Legend: The x and y are the coordinates of cones extracted from white-dot images. All the cone mosaic analyses are based on the coordinates. (XLSX) [file pone.0167102.s008.xlsx]

## Sheet: Sheet1
S5 Table
P43 SB-3CT S334ter	Sample 1
Dimension of nuclei position map	1024x1024
Scale bar (um/pixel)	0.439
	X	Y
	4	504
	8	685
	10	372
	14	789
	19	464
	20	395
	21	697
	23	494
	25	263
	25	420
	26	313
	33	654
	39	479
	40	281
	41	213
	43	566
	47	754
	48	293
	48	929
	49	968
	51	690
	52	829
	57	640
	60	322
	63	862
	67	236
	69	630
	70	379
	70	398
	70	731
	72	152
	77	500
	77	543
	77	981
	79	695
	81	129
	82	516
	83	115
	85	562
	88	257
	88	338
	89	478
	89	620
	90	350
	91	690
	91	824
	94	451
	94	527
	96	157
	97	928
	99	17
	99	859
	103	570
	108	790
	109	246
	110	38
	111	911
	112	637
	113	805
	114	953
	117	163
	117	840
	120	215
	120	962
	121	931
	122	97
	125	894
	126	393
	129	573
	131	469
	135	916
	138	298
	145	262
	145	792
	149	14
	149	113
	149	290
	150	426
	152	487
	152	543
	153	197
	153	228
	155	755
	159	439
	165	225
	165	726
	165	784
	166	177
	169	812
	171	656
	174	906
	175	591
	175	751
	177	439
	177	641
	178	55
	178	253
	179	20
	179	845
	182	498
	182	618
	183	691
	188	874
	189	859
	191	913
	193	78
	193	536
	193	681
	194	819
	195	393
	195	708
	199	27
	199	354
	203	452
	205	743
	208	856
	209	921
	217	386
	220	331
	220	788
	221	276
	222	139
	224	167
	224	240
	226	461
	229	564
	229	967
	233	612
	236	206
	236	258
	241	33
	245	173
	245	245
	249	614
	250	505
	253	213
	254	1010
	256	991
	260	461
	262	487
	264	390
	264	874
	265	179
	265	598
	268	517
	270	755
	271	322
	274	650
	276	175
	276	308
	276	679
	277	413
	279	137
	280	910
	281	808
	282	28
	284	256
	284	752
	284	924
	286	154
	286	294
	286	591
	289	963
	291	57
	292	326
	293	78
	295	269
	296	13
	297	121
	297	795
	298	402
	298	572
	298	1004
	299	38
	300	929
	301	287
	302	708
	303	77
	304	472
	307	920
	309	699
	312	486
	314	566
	315	472
	317	60
	318	224
	318	590
	322	139
	323	396
	324	432
	326	25
	326	716
	328	997
	329	584
	329	677
	330	977
	331	843
	339	111
	340	485
	342	745
	346	612
	347	576
	349	451
	350	763
	352	712
	352	731
	353	24
	354	331
	354	362
	354	1002
	355	235
	359	597
	360	803
	361	523
	365	210
	367	402
	368	813
	369	885
	370	162
	371	793
	374	386
	375	194
	376	98
	381	243
	382	662
	382	965
	385	988
	387	697
	388	119
	388	175
	389	642
	394	676
	397	77
	400	458
	400	642
	400	866
	402	517
	404	847
	405	388
	405	483
	407	225
	408	904
	411	104
	411	327
	411	653
	412	416
	413	693
	415	768
	418	488
	418	806
	421	269
	421	312
	422	346
	429	757
	429	962
	430	374
	431	822
	433	996
	436	630
	438	272
	439	803
	440	49
	441	557
	441	726
	442	582
	444	131
	444	218
	444	309
	445	286
	450	935
	450	1015
	451	105
	453	30
	454	399
	462	326
	463	361
	468	291
	468	559
	470	856
	474	404
	476	484
	479	100
	480	504
	481	230
	483	880
	485	962
	486	1001
	489	539
	496	307
	496	602
	498	730
	500	78
	500	214
	500	398
	501	522
	503	103
	504	162
	508	281
	508	930
	513	229
	513	742
	514	616
	514	950
	516	711
	518	329
	520	358
	520	431
	520	885
	522	903
	525	18
	525	297
	525	698
	526	135
	526	599
	534	733
	535	716
	535	1018
	536	44
	537	408
	541	817
	544	984
	546	321
	548	554
	554	65
	556	182
	559	890
	560	444
	562	310
	565	114
	569	504
	572	816
	573	274
	576	613
	579	315
	579	668
	580	858
	581	208
	583	117
	587	957
	589	284
	589	808
	590	361
	591	548
	591	999
	593	578
	593	827
	594	606
	596	617
	596	726
	597	233
	602	71
	602	437
	605	361
	605	708
	607	269
	613	426
	614	52
	615	740
	618	685
	618	981
	619	318
	619	961
	625	646
	626	154
	626	294
	627	214
	628	238
	629	447
	629	853
	629	905
	633	388
	635	1016
	636	529
	638	58
	639	736
	642	968
	643	580
	644	449
	645	176
	646	664
	649	89
	651	568
	652	230
	652	760
	653	847
	654	114
	654	1013
	655	261
	656	386
	657	896
	658	48
	659	962
	662	880
	664	791
	666	669
	670	984
	671	146
	672	14
	672	538
	673	517
	674	243
	675	366
	675	787
	676	832
	678	814
	681	223
	683	414
	683	624
	684	655
	685	176
	687	291
	689	951
	690	527
	691	903
	694	698
	694	718
	698	54
	699	407
	701	470
	704	775
	708	160
	709	216
	711	582
	712	303
	712	676
	712	1006
	713	978
	714	70
	715	877
	721	536
	728	299
	729	216
	731	782
	732	727
	733	630
	734	742
	734	847
	740	106
	741	479
	742	584
	742	834
	745	191
	748	299
	748	527
	749	134
	749	567
	750	932
	752	648
	756	810
	759	502
	763	287
	765	684
	766	969
	767	60
	767	909
	771	196
	771	426
	772	113
	774	943
	776	605
	777	710
	779	878
	780	1014
	781	414
	782	440
	782	1004
	783	825
	784	476
	784	850
	785	765
	786	208
	790	303
	790	788
	791	454
	791	865
	794	942
	795	1013
	796	613
	797	500
	798	133
	802	761
	805	599
	807	158
	807	853
	808	412
	809	638
	811	895
	811	1017
	812	783
	814	915
	819	451
	820	319
	823	941
	824	42
	824	199
	825	535
	826	128
	826	970
	829	20
	829	752
	830	75
	831	837
	832	230
	834	922
	839	463
	841	589
	843	423
	844	109
	845	370
	848	764
	851	919
	853	662
	859	129
	859	836
	860	41
	860	347
	861	746
	863	478
	863	903
	866	986
	867	397
	872	565
	874	123
	875	240
	875	466
	876	797
	885	178
	887	566
	887	970
	890	115
	891	945
	892	242
	893	160
	896	720
	897	1013
	899	43
	904	278
	905	535
	905	825
	908	1005
	909	796
	909	900
	911	564
	914	696
	918	411
	919	785
	922	421
	923	554
	924	384
	924	485
	926	371
	928	825
	934	458
	938	539
	939	310
	939	445
	942	367
	943	478
	944	294
	945	497
	946	263
	946	703
	948	222
	949	120
	950	729
	952	328
	956	787
	959	879
	960	105
	961	476
	963	845
	966	264
	967	312
	972	622
	975	781
	975	857
	983	733
	984	424
	986	712
	989	323
	992	480
	992	855
	993	674
	994	84
	995	773
	999	643
	1002	409
	1006	895
	1011	829
	1016	723
	1017	237
	1018	640
	1018	803
	1020	605
	1022	453
